# Supplementary material for: Reactivity of mammalian lipoxygenases (ALOX isoforms) with phospholipids, biomembranes and lipoproteins
Source: Commun Biol. 2026 Jun 8;9:774. doi: 10.1038/s42003-026-10233-9 (PMC13246792; doi:10.1038/s42003-026-10233-9)
Supplement: Supplementary file 3 — Supplementary Data 1 [file 42003_2026_10233_MOESM3_ESM.xlsx]

## Sheet: small liposomes (Fig.2H, n=3)
		OH-PUFA /	PUFA ratio
		no enzyme	humALOX15	mouAlox15	humALOX15B	mouAlox15b	humaALOX12
		2.98	78.44	39.62	24.01	9.16	2.31
		3.26	80.24	42.85	24.84	9.36	2.66
		3.15	80.34	43.63	26.02	9.07	2.98
	mean	3.13	79.6733	42.0333	24.9567	9.19667	2.65
	SD	0.141067	1.06927	2.12608	1.01007	0.148436	0.335112

## Sheet: large liposomes (Fig2H+I, n=3)
	(Fig. 2H	OH-PUFA /	PUFA ratio
		no enzyme	humALOX15	mouAlox15	humALOX15B	mouAlox15b	humaALOX12
		3.59	57.91	20.18	14.88	6.98	1.91
		2.89	59.69	19.17	15.77	6.72	2.04
		2.63	61	20.33	15.49	6.92	3.92
	mean	3.03667	59.5333	19.8933	15.38	6.87333	2.62333
	SD	0.496521	1.55095	0.630899	0.455082	0.136137	1.12483

## Sheet: mito-membr (Fig5F, n=4) 
		OH-PUFA /	PUFA ratio
		no enzyme	humALOX15	mouAlox15	humALOX15B	mouAlox15b	humaALOX12
		0.64	11.97	6.4	2.98	1.53	1.48
		0.64	17.14	6.26	3.07	1.35	1.52
		0.72	16.94	5.33	2.25	1.41	1.57
		0.62	11.32	4.25	3.35	1.73	1.54
	mean	0.655	14.3425	5.56	2.9125	1.505	1.5275
	SD	0.0443471	3.12715	0.994082	0.468926	0.167631	0.0377492

## Sheet: endopl-membr (Fig6F, n=4-5)
		OH-PUFA /	PUFA ratio
		no enzyme	humALOX15	mouAlox15	humALOX15B	mouAlox15b	humaALOX12
		0.15	12.32	11.11	3.61	4.25	3.93
		0.11	12.21	12.01	3.09	6.53	3.92
		0.12	8.69	10.98	3.29	5.02	3.06
		0.2	12.25	11.35	4.99	6.65	3.95
		0.16		11.77	4.08	6.47	3.98
	mean	0.148	11.3675	11.444	3.812	5.784	3.768
	SD	0.0356371	1.78558	0.436555	0.757311	1.08558	0.396447

## Sheet: LDL (Fig7D, n=4-11)
	OH-PUFA /	PUFA ratio (%)
	no enzyme	humALOX15	mouAlox15	humALOX15B	mouAlox15b	humALOX12
	0.1	0.93	0.1	1	-0.11	0.21
	0	0.87	0.08	1.02	-0.12	-0.1
	0.21	1.03	0.156	1.22	-0.07	-0.25
	0.44	1.12	0.32	0.88	-0.11	-0.25
	0.32	1.08		1.02
	0.31	2.28		0.38
	0.33	2.05		0.21
	0.3	2.54		0.22
		2.08		0.26
		3.02		0.28
		2.67		0.27
mean	0.25125	1.78818	0.164	0.614545	-0.1025	-0.0975
SD	0.141466	0.797381	0.108861	0.405595	0.0221736	0.216852

## Sheet: HDL (Fig7E, n=3-11)
		OH-PUFA /	PUFA ratio (%)
		no enzyme	humALOX15	mouAlox15	humALOX15B	mouAlox15b	humALOX12
		0.54	9.71	1.34	1.52	0.89	1.1
		0.15	10.43	0.6	1.36	0.2	0.03
		0.21	10.65	1.6	1.64	0.45	0.7
		0.24	12.23	0.33	2.1	0.21
		0.33	11.01		1.18
		0.38	11.25		1.29
		0.3	9.63		1.4
		0.3	9.63		2.85
		0.38	8.41		2.59
			11.12		3.19
			12.26		3.36
	mean	0.30625	10.5755	0.9675	2.04364	0.4375	0.61
	SD	0.118796	1.17338	0.600076	0.814337	0.323045	0.540648
