# Supplementary material for: Reactivity of mammalian lipoxygenases (ALOX isoforms) with phospholipids, biomembranes and lipoproteins
Source: Commun Biol. 2026 Jun 8;9:774. doi: 10.1038/s42003-026-10233-9 (PMC13246792; doi:10.1038/s42003-026-10233-9)
Supplement: Supplementary file 4 — Supplementary Data 2 [file 42003_2026_10233_MOESM4_ESM.xlsx]

## Sheet: Alox15-KO mice(n=5)
		12-HETE	(ng/ml plasma)		12-HEPE	(ng/ml plasma)		13-HODE	(ng/ml plasma)		14-HDHA	(ng/ml plasma)		11-HDHA	(ng/ml plasma)
		wildtype	15-KO		wildtype	15-KO		wildtype	15-KO		wildtype	15-KO		wildtype	15-KO
		1094.91	248.69		23.22	4.02		68.11	20.69		45.37	7.41		2.27	1.3
		699.21	539.01		19.12	5.32		46.55	23.47		25.26	15.07		1.89	2.81
		1171.67	334.24		23.12	5.92		43.27	23.36		53.53	13.91		2.12	2.29
		797.49	679.21		17.61	6.9		77.92	20.88		31.61	22.97		1.67	2.52
		1206.45	482.61		12.09	2.97		26.47	18.73		8.76	22.91		1.85	2.28
	mean	993.946	456.752		19.032	5.026		52.464	21.426		32.906	16.454		1.96	2.24
	SD	230.435	169.722		4.59544	1.55215		20.5426	2.00166		17.4919	6.60151		0.236008	0.568111

## Sheet: Alox15-KI mice(n=5)
		15-HETE	(ng/ml plasma)		5-HETE	(ng/ml plasma)		15-HETrE	(ng/ml plasma)		5-HETrE	(ng/ml plasma)		17-HDHA	(ng/ml plasma)		22-HDHA	(ng/ml plasma)
		wildtype	15-KI		wildtype	15-Ki		wildtype	15-KI		wildtype	15-Ki		wildtype	15-KI		wildtype	15-KI
		3.39	7.08		4.23	8.05		0.74	1.42		0.18	0.16		3.23	80.65		0.41	0.77
		5.79	8.88		5.33	7.11		1.52	1.86		0.18	0.16		7.31	45.34		0.73	0.37
		4.48	5.15		3.8	4.02		1.01	1.17		0.15	0.14		5.31	50.91		0.28	0.41
		6.2	19.97		4.67	5.22		1.33	3.87		0.18	0.24		7.89	227.08		0.27	0.38
		4.49	17.43		4.08			1.03	3.35		0.17	0.16		6.03	60.54		0.45	0.39
	mean	4.87	11.702		4.422	6.1		1.126	2.334		0.172	0.172		5.954	92.904		0.428	0.464
	SD	1.1294	6.58455		0.597219	1.81874		0.303529	1.20484		0.0130384	0.0389872		1.83218	76.2014		0.186333	0.171697

## Sheet: aP2 mice(n=4-5)
		ng/ml plasma
		all OH-PUFA			17-HDHA	17-HDHA	7-HDHA	7-HDHA		15-HEPE	15-HEPE	5-HEPE	5-HEPE		15-HETE	15-HETE	5-HETE	5-HETE		15-HTrETE	15-HTrETE	5-HTrETE	5-HTrETE
		wildtype	aP2		wildtype	aP2	wildtype	aP2		wildtype	aP2	wildtype	aP2		wildtype	aP2	wildtype	aP2		wildtype	aP2	wildtype	aP2
		1447.36	916.43		15.55	54.05	6.17	7.44		0.28	0.72	0.4	0.48		9.59	26.99	24.77	25.62		2.15	6.64	0.04	0.37
		945.38	1072.66		9.15	61.85	4.5	4.99		0.21	0.92	0.33	0.37		5.84	34.33	20.32	23.45		1.99	8.53	0.1	0.32
		1463.59	1240.02		8.82	58.87	5.77	4.3		0.2	1.45	0.36	0.1		7.83	89.34	21.5	22.87		2.28	11.51	0.09	0.11
		1107.59	1615.92		6.68	59.15	5.02	12.65		0.18	1.7	0.48	0.2		7.75	71	22.25	54.5		2.13	24.71	0.23	0.17
		1401.69	925.47		8.34		5.16	5.87		0.1	1.69	0.35			10.75	38.6	19.26	23.87		1.76	7.23	0.06
	mean	1273.12	1154.1		9.708	58.48	5.324	7.05		0.194	1.296	0.384	0.2875		8.352	52.052	21.62	30.062		2.062	11.724	0.104	0.2425
	SD	233.443	289.85		3.40107	3.24463	0.654393	3.3433		0.0646529	0.451475	0.0594138	0.169975		1.88601	26.7981	2.09722	13.6997		0.197661	7.49878	0.074364	0.122577
